# Supplementary material for: New Knowledge on Distribution and Abundance of Toxic Microalgal Species and Related Toxins in the Northwestern Black Sea
Source: Toxins (Basel). 2022 Oct 6;14(10):685. doi: 10.3390/toxins14100685 (PMC9610735; doi:10.3390/toxins14100685)
Supplement: Supplementary file 1 [file toxins-14-00685-s001.zip]

Archive with 17 entries (17 files):
- Figure S1.pdf
- Figure S2.pdf
- Table S1.xlsx
- Table S10.pdf
- Table S11.pdf
- Table S12.pdf
- Table S13.pdf
- Table S14.pdf
- Table S15.pdf
- Table S2.xlsx
- Table S3.xlsx
- Table S4.pdf
- Table S5.pdf
- Table S6.pdf
- Table S7.pdf
- Table S8.pdf
- Table S9.pdf
