# Supplementary material for: New Knowledge on Distribution and Abundance of Toxic Microalgal Species and Related Toxins in the Northwestern Black Sea
Source: Toxins (Basel). 2022 Oct 6;14(10):685. doi: 10.3390/toxins14100685 (PMC9610735; doi:10.3390/toxins14100685)
Supplement: Supplementary file 1 [file toxins-14-00685-s001.zip › Table S1.xlsx]

## Sheet: Table S1
Table S1. Metadata and parameters of the sampling stations.
Station	Date	Latutude DD (North)	Longitude DD (East)	Bottom depth, m	Range of sampling depth, m	Secchi depth, m	Temperature, deg C			Salinity, PSU			Oxygen, mg L-1			Fluorescence, mg m-3
							1 m	The lowest sampling depth layer	AVG	1 m	The lowest sampling depth layer	AVG	1 m	The lowest sampling depth layer	AVG	1 m	The lowest sampling depth layer	AVG
1	2019-05-15	43.61	28.7	56	0-20	5	12.1642	10.0985	10.8768	17.8141	18.3907	18.2358	11.146	10.5443	10.808	2.1311	0.9735	1.5694
2	2019-05-15	43.6111	29.3736	70	0-20	9	14.1066	10.9902	13.6552	18.3167	18.3207	18.2978	10.6099	10.3039	9.9026	0.4717	0.5942	0.497655
3	2019-05-16	43.6005	29.5393	99	0-20	10	13.775	10.3658	13.1519	18.3568	18.3711	18.3646	9.6383	10.5466	9.86108	0.3188	0.3775	0.399295
4	2019-05-16	43.5889	30.1944	936	0-20	9	14.8646	10.9527	13.8509	18.4967	18.4754	18.4592	11.2053	10.684	10.1814	0.2265	0.5513	0.416245
5	2019-05-17	44.1022	30.2294	98	0-20	8	14.4327	10.9643	13.7818	18.2784	18.3798	18.3449	10.8265	10.4722	10.277	0.3948	0.4135	0.39847
6	2019-05-17	44.122	29.42	54.8	0-20	3.5	16.0587	10.0451	12.1298	16.809	17.9922	17.4427	10.6117	10.5245	11.0362	1.9034	3.6839	5.15663
7	2019-05-18	44.1192	29.2501	49	0-20	2.5	15.6196	9.9405	12.418	16.6596	18.1086	17.2733	10.1244	10.3514	10.7306	3.2577	1.7528	5.64345
8	2019-05-18	44.3039	28.8539	29	0-20	5.5	15.8135	9.1744	12.7422	16.7348	18.1026	17.7716	10.3412	10.4217	11.4169	1.0486	3.4329	2.49873
9	2019-05-19	44.3135	29.1291	32.9	0-20	3	15.9846	8.6881	12.4939	16.9141	18.1085	17.664	11.2652	9.55343	11.4127	2.5791	2.3826	3.48573
10	2019-05-19	44.2994	29.6671	58	0-20	5	17.6829	8.9788	13.3308	16.8473	18.1929	17.5201	10.435	10.2	10.32	0.4279	0.9018	0.66485
11	2019-05-20	44.2946	29.8072	63	0-20	4	17.4731	8.563	13.0211	16.7828	18.0862	17.459	10.2424	10.2937	11.0055	0.5601	4.1921	3.00772
12	2019-05-20	44.2724	30.5028	96	0-20	8	16.0457	11.7854	15.2559	18.3333	18.2367	18.2668	12.1679	10.7436	9.87118	0.3737	3.1119	0.747663
13	2019-05-21	44.2723	30.6585	114	0-20	9	16.0514	11.2297	14.7984	18.1369	18.374	18.2901	11.3295	10.5679	10.0609	0.3947	0.4538	0.425758
14	2019-05-21	44.3958	31.0922	380	0-20	9	16.743	11.4251	14.9729	18.2705	18.3001	18.2455	11.1323	10.5707	10.2874	0.3634	0.5467	0.503932
15	2019-05-22	44.5924	31.1062	230	0-20	5.5	16.262	11.6141	14.3789	17.6455	18.3599	18.0909	11.0716	10.3947	10.281	0.5025	0.7	0.695974
16	2019-05-22	44.5842	30.4495	74	0-20	3.5	17.8365	10.2498	12.7171	15.8035	18.3293	17.6708	10.6879	10.148	10.389	2.5562	0.3208	3.35572
17	2019-05-23	44.5999	30.3754	70	0-20	3.5	17.3993	10.1804	13.6607	16.0583	18.264	17.1973	10.8709	10.3243	10.5953	1.5333	1.0453	4.69585
18	2019-05-23	44.6185	29.7241	52	0-20	1.5	18.196	9.5045	13.3438	15.8075	18.1505	17.3136	10.3811	10.1223	10.637	6.2607	2.4151	5.53722
19	2019-05-24	44.6212	29.5513	45	0-20	1.7	19.0776	9.0382	13.0161	10.939	18.203	16.5995	9.93754	9.981	10.3711	9.9647	2.1394	5.5018
20	2019-05-24	44.6291	29.1419	18	0-15	2.5	17.2142	9.6084	12.6148	15.7159	17.9248	16.8312	10.2303	10.4555	10.2769	2.7263	9.0431	5.77158
21	2019-05-25	43.9696	28.7408	36	0-20	2.5	16.9555	10.5969	13.2305	16.033	18.3095	17.4653	11.1037	10.7088	11.4192	2.2762	1.9367	1.63795
22	2019-05-25	43.9592	29.5117	62	0-20	3.5	18.296	10.0531	14.5022	16.812	18.2762	17.491	9.84228	10.1583	10.3037	0.6789	2.3463	1.50788
23	2019-05-26	43.9602	29.6518	60	0-20	4	18.4595	10.0398	14.1913	16.0452	18.1525	17.4526	10.9731	10.5734	10.8674	0.5589	1.7753	1.27133
24	2019-05-26	43.9408	30.2045	98	0-20	5	18.604	10.4953	15.6413	17.358	18.3344	17.6941	10.0848	10.7146	10.1953	0.4535	0.934	0.76109
25	2019-05-27	43.9327	30.3399	203	0-20	5.2	19.0055	11.5045	16.0822	17.28	18.3592	17.8714	8.86689	10.4301	9.61287	0.3808	0.551	0.598989
26	2019-05-27	43.9171	31.0026	996	0-20	7	19.6536	10.1262	15.3994	17.2372	18.3371	17.9856	10.0332	10.5788	10.9115	0.7132	0.5746	0.787095
27	2019-05-28	43.2338	30.5791	1897	0-20	6.5	18.4441	11.5199	16.7642	18.6719	18.7558	18.69	8.83097	9.96046	9.28835	0.2277	0.4849	0.346889
28	2019-05-28	43.2536	29.7564	1476	0-20	7	18.9026	12.2883	17.5237	18.6194	18.6335	18.6307	8.93383	10.2481	9.20989	0.361	0.5099	0.426125
29	2019-05-29	43.2593	29.6298	1350	0-20	6	18.6371	11.0768	16.3341	18.5836	18.6258	18.6027	9.32602	10.2411	9.20253	0.1243	0.4855	0.34711
30	2019-05-29	43.3667	29	94	0-20	5	19.4363	10.5383	16.0345	18.1108	18.3589	18.2087	10.2879	10.7895	9.95701	0.4245	0.4235	0.462037
31	2019-05-30	43.28	28.8172	82	0-20	4	20.2684	10.5786	16.0628	16.5838	18.3784	17.7278	10.5737	10.7015	9.62941	0.4488	0.475	0.596925
32	2019-05-30	43.2908	28.2778	17	0-10	5	20.8452	12.334	17.2904	16.375	18.0429	17.0181	10.5482	11.2302	11.2394	0.8024	0.982	0.981867
33	2019-05-31	42.6094	27.8069	30	0-20	6	20.6712	9.9995	12.2545	16.9805	18.3262	18.1466	10.3001	8.44892	10.1402	0.4699	1.4301	1.12437
34	2019-05-31	42.6198	28.5137	898	0-20	7	20.6474	11.2556	16.7371	17.42	18.3884	17.8638	10.5012	10.7954	10.103	0.4991	0.6115	0.639058
35	2019-06-01	42.5885	28.6686	1292	0-20	6	20.269	10.3452	15.5956	17.5464	18.3813	18.0321	9.04008	10.6291	9.75706	0.4946	0.4124	0.53855
36	2019-06-01	42.5937	29.3176	2050	0-20	7	21.0149	10.483	15.5453	18.8752	18.6459	18.6907	10.3416	10.8945	10.7782	0.3591	0.3944	0.476468
37	2019-06-02	42.5984	29.4666	2045	0-20	6.5	20.807	10.6551	15.8737	18.308	18.7036	18.6582	10.2821	10.8171	10.6726	0.413	0.4318	0.561711
38	2019-06-02	42.7655	29.889	2121	0-45	6.5	21.3151	8.2818	11.73	18.5712	19.0812	18.712	10.2473	8.5951	10.4443	0.3631	2.0862	0.67918
39	2019-06-03	43.114	28.9421	2126	0-45	7	20.4605	8.4905	12.4616	17.5759	18.4702	18.3591	10.3204	9.56003	10.07	0.2103	0.3755	0.586823
40	2019-06-03	43.1375	28.4043	42	0-30	5	21.4908	9.3309	12.9648	16.7303	18.426	17.955	10.3799	8.58015	9.95833	0.629	0.9018	1.10691
41	2019-06-04	43.1313	28.2746	35	0-30	4	21.0291	9.6064	12.6188	16.645	18.3977	17.9957	9.65902	9.84821	10.1185	1.0317	1.9575	1.08682
