# Supplementary material for: New Knowledge on Distribution and Abundance of Toxic Microalgal Species and Related Toxins in the Northwestern Black Sea
Source: Toxins (Basel). 2022 Oct 6;14(10):685. doi: 10.3390/toxins14100685 (PMC9610735; doi:10.3390/toxins14100685)
Supplement: Supplementary file 1 [file toxins-14-00685-s001.zip › Table S2.xlsx]

## Sheet: Sheet1
Table S2. Potentially toxic microalgal species identified in the samples by LM: cell size - length and width (μm) and abundance (1 × 103 cells NT−1).
Species	Class	Cell size (range measured in the samples)		Station
		length (μm)	width (μm)	1	2	3	4	5	6	7	8	9	10	11	12	13	14	15	16	17	18	19	20	21	22	23	24	25	26	27	28	29	30	31	32	33	34	35	36	37	38	39	40	41
Pseudo-nitzschia delicatissima group	Bacillariophyceae	67.09 – 85.86	2.10 – 2.47	118,500	15,000	6,400	6,000	11,200	83,000	185,000	54,000	39,750	55,500	3,950	2,150	12,400	74,700	21,250	156,400	99,600	140,000	94,500	146,400	29,750	252,000	52,100	29,200	43,600	35,750	6,000	1,200	400	10,000	40,750	18,900	14,400	40,000	11,150	500	1,900	400	6,700	375,000	102,000
Pseudo-nitzschia seriata group	Bacillariophyceae	68.58 – 87.33	3.73 – 4.65	33,300	6,400	2,000	2,000	4,400	25,000	36,500	21,000	23,020	19,510	800	1,450	4,800	15,670	14,100	56,000	18,800	39,300	52,800	40,800	17,200	51,300	46,590	3,600	3,000	12,510	400	−	−	1,900	16,000	49,460	56,500	5,700	13,500	200	−	−	1,100	141,700	112,000
Alexandrium spp.*	Dinophyceae	18 – 42.5	19 – 45.5	18	56	32	44	24	156	28	104	47	73	12	52	24	46	49	126	162	242	54	44	11	212	46	48	68	30	40	58	62	38	10	16	26	20	7	30	74	62	50	78	66
Dinophysis acuminata	Dinophyceae	49.55 – 53.08	35.11 – 41.39	220	11	2	8	4	58	146	92	23	43	24	20	6	10	17	172	236	230	66	990	32	180	40	14	6	7	12	6	10	2	20	18	44	12	10	−	8	4	8	118	36
Dinophysis acuta	Dinophyceae	67.55 – 76.27	55.81 – 69.35	160	49	18	44	28	52	24	30	20	30	32	70	22	33	75	12	16	48	34	16	30	238	66	40	28	52	16	48	42	20	11	100	100	72	−	22	50	14	40	124	114
Dinophysis caudata	Dinophyceae	90.03	72.58	−	−	−	−	−	2	−	−	−	−	−	−	−	−	−	−	−	−	−	−	−	−	−	−	−	1	−	−	2	−	−	−	−	−	−	−	−	−	2	−	−
Dinophysis sacculus	Dinophyceae	56.90 – 60.78	36.46 – 45.05	−	−	−	−	−	−	−	−	−	−	−	−	−	−	−	−	−	−	−	−	−	18	−	−	−	−	−	−	−	−	−	−	−	−	−	−	−	−	−	−	4
Gonyaulax spinifera	Dinophyceae	35.47 – 46.67	28.24 – 39.29	6	37	24	40	24	4	2	4	−	1	5	18	44	6	4	24	4	8	12	110	−	16	14	16	46	8	38	54	52	20	16	2	90	26	3	14	24	34	26	4	12
Lingulodinium polyedra	Dinophyceae	42.47 – 51.11	40.28 – 50.18	22	1	−	−	−	2	2	2	1	2	1	1	−	−	1	6	14	4	−	14	16	8	2	6	2	6	−	−	−	−	17	120	74	34	1	−	2	−	2	132	94
Phalacroma rotundatum	Dinophyceae	35.91 – 41.44	36.91 – 42.87	4	11	2	16	8	4	2	−	−	−	5	12	2	5	13	4	2	2	−	14	−	18	12	6	−	5	30	12	20	4	4	−	16	22	2	18	40	32	6	6	2
Prorocentrum cordatum	Dinophyceae	18.13 – 22.32	16.70 – 21.10	260	8	16	4	12	80	80	64	−	80	10	59	8	25	60	600	220	2,000	800	160	20	180	70	42	88	−	2	−	4	8	110	200	50	100	49	8	16	6	14	600	300
Protoceratium reticulatum	Dinophyceae		33.75 – 41.85	−	6	−	26	−	8	2	2	7	5	7	3	2	1	3	2	−	−	−	−	−	6	8	8	6	2	24	18	16	4	4	8	26	12	2	10	10	8	2	10	2
*Variations in Alexandrium cell size (μm)
Alexandrium sp. 1 (18/19)
Alexandrium sp. 2 (21.8/20.4)
Alexandrium sp. 3 (24/25)
Alexandrium sp. 4 (26)
Alexandrium sp. 5 (28.8/27.8)
Alexandrium sp. 6 (27/22)
Alexandrium sp. 7 (30)
Alexandrium sp. 8 (32/32)
Alexandrium sp. 9 (33.5/29.6)
Alexandrium sp. 10 (35/36)
Alexandrium sp. 11 (39/37)
Alexandrium sp. 12 (42.5/45.5)
