# Supplementary material for: New Knowledge on Distribution and Abundance of Toxic Microalgal Species and Related Toxins in the Northwestern Black Sea
Source: Toxins (Basel). 2022 Oct 6;14(10):685. doi: 10.3390/toxins14100685 (PMC9610735; doi:10.3390/toxins14100685)
Supplement: Supplementary file 1 [file toxins-14-00685-s001.zip › Table S3.xlsx]

## Sheet: Sheet1
Table S3. Potentially toxic microalgal species identified in the samples by NGS.
Species	Class	number of OTUs	Station and number of reads
			1	2	3	4	5	6	7	8	9	10	11	12	13	15	16	17	18	19	20	21	22	23	24	25	26	27	28	29	30	31	32	33	34	35	36	37	38	39	40	41
Pseudo-nitzschia calliantha	Bacillariophyceae	3	1	5	−	1	3	37	45	402	14	319	25	2	7	600	164	1313	380	891	1050	2284	185	12	287	22	40	15	−	−	−	27	28	28	4	4	−	−	−	−	185	21
Pseudo-nitzschia delicatissima	Bacillariophyceae	1	−	−	1	3	2	−	−	2	−	1	−	−	2	93	−	−	−	−	−	1	−	−	−	−	2	5	−	−	−	−	−	−	−	−	−	−	−	−	−	−
Pseudo-nitzschia pungens	Bacillariophyceae	1	−	−	−	−	−	−	−	−	−	2	−	−	−	−	−	−	−	−	−	−	−	−	−	−	−	−	−	−	−	−	−	1	−	−	−	−	−	−	−	1
Alexandrium andersonii	Dinophyceae	1	−	−	−	−	−	1	2	−	−	−	3	1	−	−	−	−	−	−	−	−	−	1	7	9	7	−	−	−	−	−	2	2	1	−	−	−	−	−	−	−
Alexandrium minutum	Dinophyceae	1	−	−	−	1	−	−	−	−	−	−	2	−	−	−	−	−	−	−	−	−	2	3	5	19	15	7	−	1	−	4	11	16	3	3	−	1	−	3	12	9
Alexandrium ostenfeldii	Dinophyceae	1	5	3	1	2	−	5	6	−	6	2	16	−	2	−	−	−	−	−	−	1	−	−	4	5	1	−	1	7	−	5	4	1	−	−	1	−	1	2	1	−
Alexandrium spp.	Dinophyceae	4	38	92	9	67	6	28	10	24	39	16	76	105	12	93	−	13	22	12	5	4	67	52	147	415	189	39	65	56	4	79	161	252	44	15	15	71	4	58	365	444
Amphidoma languida	Dinophyceae	1	−	4	−	2	−	−	−	−	1	−	−	−	−	−	−	−	−	−	−	−	−	−	−	−	−	−	−	−	−	−	−	−	−	−	−	−	−	−	−	−
Dinophysis acuminata	Dinophyceae	1	−	−	−	−	−	26	22	5	28	1	21	2	−	8	3	12	13	−	2	31	15	29	59	9	2	−	−	−	−	6	23	11	−	−	−	−	−	−	43	11
Dinophysis acuta	Dinophyceae	1	−	9	−	20	−	16	11	2	59	10	47	27	4	64	−	6	4	6	2	2	81	83	136	80	64	31	7	15	−	24	287	59	16	−	2	1	−	−	56	113
Dinophysis spp.	Dinophyceae	2	−	1	1	4	−	6	−	−	35	6	29	8	1	31	−	2	4	4	2	2	31	41	74	29	35	32	8	8	−	8	113	24	5	−	3	1	−	1	37	43
Gonyaulax spinifera	Dinophyceae	1	18	442	90	378	43	34	67	4	116	12	302	35	79	53	185	44	51	6	15	90	68	255	437	95	92	43	65	35	141	10	16	17	5	17	98	9	3	17	7	12
Gymnodinium catenatum	Dinophyceae	1	−	−	−	−	−	−	−	−	−	−	−	−	2	−	−	−	−	−	−	−	−	−	−	−	−	7	−	−	3	2	26	5	11	4	2	−	−	14	13	10
Karlodinium veneficum	Dinophyceae	1	59	195	93	120	71	50	65	11	44	1	50	107	110	105	957	28	23	11	7	6	16	15	50	83	71	32	62	48	77	68	69	31	33	29	32	122	3	21	29	47
Lingulodinium polyedra	Dinophyceae	1	−	1	−	−	1	−	1	−	4	−	−	−	−	−	−	−	2	−	−	1	−	2	2	−	−	−	−	−	−	−	2	13	10	−	−	−	−	−	14	26
Phalacroma rotundatum	Dinophyceae	1	−	3	−	2	1	−	−	−	1	−	−	2	3	1	−	−	1	−	−	−	−	−	−	1	5	−	−	−	−	5	2	−	1	1	−	−	−	1	−	3
Polykrikos hartmannii	Dinophyceae	1	−	−	−	−	−	2	2	1	2	1	1	−	1	14	−	8	5	−	1	10	3	1	9	2	2	−	−	−	−	1	2	2	1	−	−	−	−	−	14	5
Prorocentrum cordatum	Dinophyceae	1	−	−	−	−	−	−	−	−	−	−	2	−	1	−	10	−	1	−	1	−	−	−	1	−	−	−	−	−	−	−	−	−	−	−	−	−	−	−	1	−
Prorocentrum sp.	Dinophyceae	1	−	56	15	34	10	−	1	−	−	1	6	18	26	4	11	2	2	3	2	−	7	2	9	17	4	17	5	11	24	3	59	9	8	3	15	20	1	6	33	17
Protoceratium reticulatum	Dinophyceae	1	1	17	−	122	−	19	17	1	30	5	39	5	−	8	−	−	−	1	1	−	14	14	73	12	17	2	8	4	5	8	51	16	6	1	7	2	2	4	16	45
Aureococcus anophagefferens	Pelagophyceae	1	2	−	−	−	−	−	−	−	−	−	−	−	−	1	−	−	−	−	−	−	−	−	−	1	−	−	−	−	−	−	−	−	−	−	−	−	−	−	−	−
